# Supplementary material for: Imbalance of Bile Acids Metabolism Mediated by Gut Microbiota Contributed to Metabolic Disorders in Diabetic Model Mice
Source: Biology (Basel). 2025 Mar 13;14(3):291. doi: 10.3390/biology14030291 (PMC11940414; doi:10.3390/biology14030291)
Supplement: Supplementary file 1 [file biology-14-00291-s001.zip]

Archive with 10 entries (9 files):
- Supplementary Files/
- __MACOSX/._Supplementary Files
- Supplementary Files/.DS_Store
- __MACOSX/Supplementary Files/._.DS_Store
- Supplementary Files/.~pplementary Materials Figure S1.docx
- __MACOSX/Supplementary Files/._.~pplementary Materials Figure S1.docx
- Supplementary Files/Supplementary Materials Table S1.et
- __MACOSX/Supplementary Files/._Supplementary Materials Table S1.et
- Supplementary Files/Supplementary Figure S1.pdf
- __MACOSX/Supplementary Files/._Supplementary Figure S1.pdf
